# Supplementary material for: Controlling Growth of Poly (Triethylene Glycol Acrylate-Co-Spiropyran Acrylate) Copolymer Liquid Films on a Hydrophilic Surface by Light and Temperature
Source: Polymers (Basel). 2021 May 18;13(10):1633. doi: 10.3390/polym13101633 (PMC8157298; doi:10.3390/polym13101633)
Supplement: Supplementary file 1 [file polymers-13-01633-s001.zip]

Archive with 1 entries (1 files):
- polymers-1203306-supplementary.pdf
